# Supplementary material for: In Vivo Investigation of the Ameliorating Effect of Tempol against MIA-Induced Knee Osteoarthritis in Rats: Involvement of TGF-β1/SMAD3/NOX4 Cue
Source: Molecules. 2021 Nov 19;26(22):6993. doi: 10.3390/molecules26226993 (PMC8618489; doi:10.3390/molecules26226993)
Supplement: Supplementary file 1 [file molecules-26-06993-s001.zip]

Archive with 1 entries (1 files):
- molecules-1451169-supplementary.pdf
